# Supplementary material for: Clinicopathological hallmarks and biomarkers of colorectal neuroendocrine neoplasms
Source: PLoS One. 2017 Dec 12;12(12):e0188876. doi: 10.1371/journal.pone.0188876 (PMC5726657; doi:10.1371/journal.pone.0188876)
Supplement: S1 Table — The basic database underlying this analysis is available as S1. (XLS) [file pone.0188876.s001.xls]

## Sheet: Colorektal
Number	Gender	Localization	Ki-67 n %	Age at diagnosis	CgA in U/l	Serotonin in ng/l	5-HIES in umol/d	CEA in ng/ml	CA19-9 in U/ml	Sites of metastasis	Grading	SMS receptor status
1	male	sigma	50	41.5	23	198	41.7	0		liver, lymph nodes, brain	2	negative
2	male	sigma	30	66.2	41	202	27.3	2	85	liver, lymph nodes, bones	3	negative
3	male	rectum	1	51.4	23	480	20.5	3	17	liver, lymph nodes	1	negative
4	male	rectum	1	52.4	8	87	16	2		liver, lymph nodes	1	positive
5	male	rectum	2	75.9	9	4	38.3	2	13	none	1	keine
6	male	rectum	10	43.1	27	34	16	0		liver, spleen	1	positive
7	male	rectum		67	64	108	44.1	3		liver, lymph nodes	2	positive
8	male	rectum	4	44	145	36	24	0		liver, spleen, bones	2	positive
9	male	colon	80	52.9	37	104	36	14		abdominal wall, lymph nodes, lung, bones	3	positive
10	male	rectum		55.8	9	32	9.8	0	15	liver, lung, lymph nodes	1	negative
11	male	rectum		48.5	12	64	18.4	5	17	none	1	negative
12	male	rectum	4	74.3	22	161	18		14	lung	2	negative
13	male	rectum		47.7	1290	1370	785	2	18	liver	3	positive
14	male	sigma		51.8	4	55	63	0		none	2	negative
15	male	sigma	60	32.8	12	61		3	9	liver, lymph nodes, retroperitoneal	3	negative
16	male	sigma		51.6	8	101	42	0	3	none		negative
17	male	rectum	2	45.8	2					none	1
18	female	rectum	1	50.5	9	102	21.1	0		liver	1	positive
19	female	rectum	10	77.4	28	89	10.5	7	33	liver, lymph nodes	1	positive
20	female	colon	1	42.5	18	326	30.6	2		liver	1	positive
21	female	rectum	80	30.2	40	106	37.7	0	23	liver, lymph nodes, bones, brain	3	negative
22	female	rectum	5	35.9	16	100	8.2	2		liver, lymph nodes retroperitoneal, bones	1	positive
23	female	rectum		62.7						none	1	negative
24	female	rectum	10	68.9	8	128	29.4	3	0	liver, lung, lymph nodes retroperitoneal, bones	1	positive
25	female	rectum		49.6	18	148	28.6			none	1	negative
26	female	rectum		67.5	17	134	145	3	41	lymph nodes		positive
27	female	rectum		26.8	21	188	21.7			none		negative
28	female	colon	60	46.5	14	179	32			lymph nodes, abdominal wall	3	positive
29	female	sigma	50	67.4	126	277	28.7			liver, lymph nodes retroperitoneal, bones	3	positive
30	female	rectum	40	67.1	39	124				liver; lymph nodes	3	negative
31	male	rectum	5	52.1	12					liver, lymph nodes, bones	2	positive
32	male	colon	29	70.1	29					lymph nodes	3
33	male	rectum	70	62.4	13	88	9.5			liver, lymph nodes	3	negative
34	male	rectum	1	59	20	127	23.6			none	1
35	female	sigma	1	54.3	242	348				none	1
36	male	rectum	15	51	17	315	20.4			liver, lymph nodes, lung	2	positive
37	female	rectum	1	49.8						none	1
38	male	colon	1	47.9	104	1670	210.2			liver, lymph nodes retroperitoneal	1	positive
39	male	rectum	1	63.4	36	251	6.6			none	1
40	male	colon	80	68.5	24	237	34.2			lymph nodes	3
41	male	colon	2	53.8	57	419	13.5	0	7	liver, lymph nodes	1	positive
42	male	sigma	50	61.6	36	251	6.6			liver, lymph nodes, retroperitoneal	3	positive
43	female	colon	1	75.6	471	1564	491.3			liver, lymph nodes, spleen	1	positive
44	male	rectum	2	79	20	253	20.9			lymph nodes	1	negative
45	male	colon	2	41.9	32	327	20.7			none	1	positive
46	female	rectum		38.6	8					none	1
47	female	colon	1	59.7	16	875				none	1
48	male	rectum	10	73.1	14					liver, lymph nodes	2	positive
49	female	rectum	75	49.9	691	116	32	2	96	liver, lymph nodes	3	positive
50	female	rectum	2	66.9	691		1.4	1.5	5	liver, lymph nodes	1
51	female	rectum	5	27	2			4	4	none	2	positive
52	male	colon	90	82						lymph nodes, liver, retroperitoneal	3
53	male	sigma	2	66.4	5			1	3	none	1
54	male	rectum	2	29	57					none	1	negative
55	male	sigma	45	77	48			3	5	lymph nodes	3	negative
56	male	rectum	1	71	46				28	none	1	negative
57	female	rectum	2	50	20				21	none	1
58	female	rectum	1	71	62					none	1
59	male	rectum	8	82	526					liver, bones, lung,	2	positive
60	female	rectum	1	65	97					none	1
61	male	rectum	20	72	80			2	14	liver, lymph nodes, bones, brain	3
62	male	rectum		74	35					liver	2	positive
